# Supplementary material for: The GPR171 pathway suppresses T cell activation and limits antitumor immunity
Source: Nat Commun. 2021 Oct 6;12:5857. doi: 10.1038/s41467-021-26135-9 (PMC8494883; doi:10.1038/s41467-021-26135-9)
Supplement: Supplementary file 4 — Source Data [file 41467_2021_26135_MOESM4_ESM.xlsx]

## Sheet: Figure 1A
	qPCR	GAPDH	GPR171	GPR171	GPR171	GPR171
	Human GPR171	CT mean		Delta CT	2^-deltaCT	^102
	CD4-1	33.2714	37.6499	4.37859	0.0480742	4.80742
	CD4-2	34.0378	38.2198	4.18207	0.0550898	5.50898
	CD4-3	33.4235	36.924	3.50048	0.0883587	8.83587
	CD14-1	34.0871	52.7237	18.6366	2.45375e-06	0.000245375
	CD14-2	34.04	50.0792	16.0393	1.48492e-05	0.00148492
	CD14-3	33.9284	50.5283	16.5999	1.00679e-05	0.00100679
	CD56-1	33.7618	41.17	7.4082	0.00588722	0.588722
	CD56-2	33.6985	40.835	7.13646	0.00710741	0.710741
	CD56-3	33.189	39.5991	6.41002	0.0117596	1.17596
	CD8-1	34.9268	38.1289	3.20215	0.108657	10.8657
	CD8-2	37.1419	40.439	3.29712	0.101734	10.1734
	CD8-3	35.1402	38.6386	3.49846	0.0884828	8.84828
	CD19-1	31.722	48.3459	16.6239	9.90174e-06	0.000990174
	CD19-2	34.115	51.8696	17.7546	4.52199e-06	0.000452199
	CD19-3	33.46	50.847	17.387	5.83434e-06	0.000583434
	Average			t-test
	CD4	6.38409		CD4	CD8	0.0843076
	CD8	9.96246		CD4	CD19	0.0358614
	CD19	0.000675269		CD19	CD14	0.594343
	CD14	0.00091236		CD19	CD56	0.0440048
	CD56	0.825141		CD19	CD8	0.00351121

## Sheet: Figure 1C
Human CD8 T-cell division		6 days
CD3 mAb (ug/ml)	BigLEN (0)			BigLEN (0.1uM)			BigLEN (1uM)
0.005	31.8	32	33.4	18.5	21.7	17.7	5.81	4.2	3.96
0.01	35.6	36.4	35.8	25.4	20.5	21.8	21.5	17.3	18.5
0.02	39.9	40.3	40.6	29.2	25	23.7	21.1	19.4	17.5
T-test	CD3 mAb	BigLEN(uM)		p-value(One-way ANOVA)
	0.005	0	0.1	<0.0001
		0	1	<0.0001
	0.01	0	0.1	0.0003
		0	1	0.0001
	0.02	0	0.1	0.0002
		0	1	0.0001

## Sheet: Figure 1D
Human CD8 stimulaiton
Cell count
CD3 mAb(ug/ml)	BigLEN (0)			BigLEN (0.1uM)			BigLEN (1uM)
0.005	142	168	131	68	72	78	42	52	48
0.01	192	201	186	102	110	132	64	58	72
0.02	242	216	238	164	186	142	123	121	108
^104 cells	BigLEN (0)			BigLEN (0.1uM)			BigLEN (1uM)
0.005	28.4	33.6	26.2	13.6	14.4	15.6	8.4	10.4	9.6
0.01	38.4	40.2	37.2	20.4	22	26.4	12.8	11.6	14.4
0.02	48.4	43.2	47.6	32.8	37.2	28.4	24.6	24.2	21.6
t-test	CD3 mAb(ug/ml)	BigLEN		p-value(One-way ANOVA)
	0.005	0	0.1	0.0005
		0	1	0.0001
		0.1	1
	0.01	0	0.1	0.0002
		0	1	0.0001
		0.1	1
	0.02	0	0.1	0.0034
		0	1	0.0002
		0.1	1

## Sheet: Figure 1E
Human CD4 T-cell division		6 days
CD3 mAb(ug/ml)	BigLEN (0)			BigLEN (0.1uM)			BigLEN (1uM)
0.005	48.1	51.5	56.2	36.8	35.1	30.7	16.6	14.5	10.3
0.01	65.1	64.6	67	55.4	58	58.5	45	35.8	47
0.02	66.6	76.5	76.4	56.1	58.1	65.8	41.6	47.9	53.1
T-test	CD3 mAb	BigLEN(uM)		p-value(One-way ANOVA)
	0.005	None	0.1	0.0014
		None	1	0.0001
	0.01	None	0.1	0.0563
		None	1	0.0005
	0.02	None	0.1	0.0467
		None	1	0.0023

## Sheet: Figure 1F
Standard (pg/ml)		IL-2		IL-2 average	IL-5		IL-5 average	IL-9		IL-9 average	IL-10		IL-10 average	IL17F		IL17F average	IL21		IL21 average	TNF		TNF average	IFN		IFN average
C7	10000	1660	1304	1482	259561	245314	252438	225886	210724	218305	78976	71781	75378.5	53660	47931	50795.5	77616	64117	70866.5	14904	11535	13219.5	78634	63287	70960.5
C6	2500	539	506	522.5	97279	77616	87447.5	73675	58529	66102	24451	18279	21365	24345	18599	21472	9612	6588	8100	1512	1009	1260.5	11190	7408	9299
C5	625	213	133	173	27853	22031	24942	20642	16116	18379	6119	4946	5532.5	9164	7248	8206	1473	1009	1241	332	271	301.5	2416	1783	2099.5
C4	156.3	35.5	38.6	37.05	6588	4861	5724.5	5325	3845	4585	1586	1190	1388	2647	1953	2300	341	270	305.5	195	176	185.5	640	472	556
C3	39.1	12.2	12.3	12.25	1685	1404	1544.5	1435	1175	1305	462	388	425	890	732	811	195	190	192.5	166	170	168	257	246	251.5
C2	9.8	5.4	5.02	5.21	522	348	435	444	310	377	225	195	210	385	321	353	196	210	203	178	181	179.5	199	198	198.5
C1	2.4	3.73	4	3.865	223	236	229.5	197	204	200.5	169	186	177.5	265	279	272	192	208	200	178	191	184.5	184	200	192
C0	0	3.35	3.45	3.4	156	172	164	143	157	150	152	155	153.5	226	241	233.5	179	191	185	167	182	174.5	172	188	180
	IL-2 (24hr)				IL-5			IL-9			IL-10			IL17F			IL-21			TNF			IFN
		10 times dilution	pg/ml	ng/ml		pg/ml	ng/ml		pg/ml	ng/ml		pg/ml	ng/ml		pg/ml	ng/ml		pg/ml	ng/ml		pg/ml	ng/ml		pg/ml	ng/ml
CTL-1	11.5	115	565.852	0.565852	267	109.739	0.109739	2437	111.127	0.111127	3420	453.15	0.45315	850	163.03	0.16303	1321	434.297	0.434297	1838	1575.57	1.57557	857000	120096	120.096
CTL-2	11	110	532.478	0.532478	258	100.739	0.100739	2112	96.3072	0.0963072	2925	387.562	0.387562	645	123.711	0.123711	1249	424.261	0.424261	1473	1301.74	1.30174	831000	116459	116.459
CTL-3	12.5	125	632.6	0.6326	282	124.739	0.124739	1410	64.296	0.064296	4176	553.32	0.55332	1045	200.431	0.200431	1265	426.491	0.426491	1492	1316	1.316	835000	117018	117.018
BiGLEN-1	8.12	81.2	340.244	0.340244	212	54.7392	0.0547392	159	7.2504	0.0072504	1435	190.138	0.190138	276	52.9368	0.0529368	671	343.687	0.343687	782	783.356	0.783356	74832	10671	10.671
BiGLEN-2	7.68	76.8	310.875	0.310875	181	23.7392	0.0237392	157	7.1592	0.0071592	830	109.975	0.109975	217	41.6206	0.0416206	418	308.419	0.308419	542	603.308	0.603308	62468	8941.25	8.94125
BiGLEN-3	7.47	74.7	296.858	0.296858	177	19.7392	0.0197392	146	6.6576	0.0066576	358	47.435	0.047435	210	40.278	0.040278	400	305.91	0.30591	411	505.032	0.505032	50642	7286.8	7.2868
ng/ml	IL-2	IL-5	IL-9	IL-10	IL-17F	IL-21	TNF	IFN
CTL-1	0.565852	0.109739	0.111127	0.45315	0.16303	0.434297	1.57557	120.096
CTL-2	0.532478	0.100739	0.0963072	0.387562	0.123711	0.424261	1.30174	116.459
CTL-3	0.6326	0.124739	0.064296	0.55332	0.200431	0.426491	1.316	117.018
BiGLEN-1	0.340244	0.0547392	0.0072504	0.190138	0.0529368	0.343687	0.783356	10.671
BiGLEN-2	0.310875	0.0237392	0.0071592	0.109975	0.0416206	0.308419	0.603308	8.94125
BiGLEN-3	0.296858	0.0197392	0.0066576	0.047435	0.040278	0.30591	0.505032	7.2868
Average (ng/ml)	IL-2	IL-5	IL-9	IL-10	IL-17F	IL-21	TNF	IFN
Control	0.576977	269	111.739	0.111739	1986.33	90.5768	0.0905768	3507
BigLEN	0.315992	190	32.7392	0.0327392	154	7.0224	0.0070224	874.333
t-test	0.00545867	0.00641904	0.0262634	0.00571453	0.0303965	0.00900585	0.00321933	2.77104e-07

## Sheet: Figure 1G
	WT	ΔAUC (-Baseline)
		Sample	1	2	3	Average
	A	BIgLEN	-0.83	12.4	45.62	19.0633
	B	CD3 mAb	833.69	973.87	680.52	829.36
	C	CD3 mAb+BigLEN (0.1)	889.54	688.12	1034.48	870.712
	D	CD3 mAb+BigLEN (1)	525.27	461.83	445.86	477.653
	t-test	A vs B	0.0093148
		B vs C	0.769114
		B vs D	0.0444867
	KO	ΔAUC (-Baseline)
		Sample	1	2	3	Average
	A	BIgLEN	0.12	39.39	52.4845	30.6648
	B	CD3 mAb	1070.19	1013.39	717.7	933.76
	C	CD3 mAb+BigLEN (0.1)	870.42	915.4	702.53	829.45
	D	CD3 mAb+BigLEN (1)	1021.66	859.58	655.06	845.433
	t-test	A vs B	0.0129502
		B vs C	0.467448
		B vs D	0.593024

## Sheet: Figure 1H
	Reporter assay
	Relative ratio	WT				KO
	Luciferase	CTRL	BigLEN	PD-1	Luciferase	CTRL	BigLEN	PD-1
		5731	1998	6720		4036	4524	6122
		5757	3530	9180		2126	1253	7220
		4168	3820	8366		2912	1309	7551
		4384	1350	10623		2945	2351	5887
		6799	2975	9188		2656	3223	4839
		7487	2378	7705		2932	3210	5257
	average	5721	2675.17	8630.33	average	2934.5	2645	6146
	Relative ratio	1.00175	0.34924	1.17462	Relative ratio	1.37536	1.54166	2.08622
		1.00629	0.617025	1.60461		0.724485	0.426989	2.46039
		0.728544	0.667715	1.46233		0.992333	0.446073	2.57318
		0.7663	0.235973	1.85684		1.00358	0.801159	2.00613
		1.18843	0.520014	1.60601		0.905095	1.09831	1.649
		1.30869	0.415662	1.34679		0.999148	1.09388	1.79145
	average	1	0.467605	1.50854	average	1	0.901346	2.09439
	One-way ANOVA
	CTL vs BigLEN	0.0011				0.842
	CTL vs PD-1	0.0016				0.0001

## Sheet: Figure 2B
	Cell number	^105	6 days
	OVA (ng/ml)	Control			BigLEN (0.1uM)			t-test
	0	1	0.8	0.6	0.9	1.2	1.1	0.145298
	0.01	10.2	11	8.4	4.5	3.1	2.8	0.00366176
	0.1	14.4	13.6	16.2	8.4	7.6	9.3	0.00411016
	1	20	17.6	15.4	12.4	14.3	10.2	0.040005
	10	26.6	26.4	28.2	22.4	18.5	21.6	0.0197804
	100	25	30.6	31	24	28.6	27	0.38497

## Sheet: Figure 2C
	Tcell anergy	OT-1 transfer
	Time	Day4		Day7
		Control	Antagonist	Control	Antagonist
	% OT-1 in CD8 T cells	7.2	15.8	0.72	3.94
		8.67	17.4	0.93	2.26
		17	16.2	0.71	3.42
		7.89	15.7	1.07	4.1
		10.8	17.6	1.28	2.19
		9.22	12	1.21	2.05
		7.87	24.3	0.78	2.4
		5.26		1.03
	average	9.23875	17	0.96625	2.90857
	t-test	0.00125597		0.00083741

## Sheet: Figure 2D
	OT-1 number in the spleen		Day7 after OT-1 transfer
	Spleen		Spleen weight		Number of cells			OT-1 cells
Sample volume	5ul		Total	Partial	CD3	CD8	OT-1		^104 cells
Total volume	300ul	Control-1	0.1	0.025	36851	14087	73	17520	1.752
		Control-2	0.088	0.021	44027	15852	102	25645.7	2.56457
		Control-3	0.113	0.021	29104	10383	92	29702.9	2.97029
		Control-4	0.1	0.023	34975	13403	84	21913	2.1913
		Control-5	0.1	0.023	32856	11682	75	19565.2	1.95652
		Control-6	0.074	0.016	54442	19033	159	44122.5	4.41225
		Control-7	0.066	0.016	35989	15366	77	19057.5	1.90575
		Control-8	0.071	0.023	58208	20675	168	31116.5	3.11165
		Antagonist-1	0.119	0.013	22610	7572	119	65358.5	6.53585
		Antagonist-2	0.142	0.021	58146	23344	93	37731.4	3.77314
		Antagonist-3	0.13	0.018	47832	19495	220	95333.3	9.53333
		Antagonist-4	0.095	0.01	32487	12879	217	123690	12.369
		Antagonist-5	0.102	0.021	74416	27860	167	48668.6	4.86686
		Antagonist-6	0.125	0.024	52038	18095	232	72500	7.25
		Antagonist-7	0.121	0.021	50081	17158	241	83317.1	8.33171
	avarage	Control	0.089	0.021	40806.5	15060.1	103.75	26080.4	2.60804
		Antagonist	0.119143	0.0182857	48230	18057.6	184.143	75228.4	7.52284
		t-test	0.00376294	0.25202	0.338457	0.311553	0.0113049	0.00352079	0.00352079

[truncated: 56 more sheets: Figure 2E, Figure 2F, Figure 3A, Figure 3E, Figure 3F, Figure 3G, Figure 3H, Figure 3I, Figure 4A, Figure 4B, Figure 4C, Figure 4D, Figure 4E, Figure 4F, Figure 4G, Figure 4H, Figure 4I, Figure 4J, Figure 4L, Figure 4M …]
